# Supplementary material for: UV-DDB stimulates the activity of SMUG1 during base excision repair of 5-hydroxymethyl-2'-deoxyuridine moieties
Source: Nucleic Acids Res. 2023 Mar 27;51(10):4881–98. doi: 10.1093/nar/gkad206 (PMC10250209; doi:10.1093/nar/gkad206)
Supplement: gkad206_Supplemental_Files [file gkad206_supplemental_files.zip]

Archive with 4 entries (4 files):
- Supplementary Data_03_01_2023_FIN.pdf
- Video1.avi
- Video2.avi
- Video3.avi
